# Supplementary material for: Luteolin Isolated from Juncus acutus L., a Potential Remedy for Human Coronavirus 229E
Source: Molecules. 2023 May 23;28(11):4263. doi: 10.3390/molecules28114263 (PMC10254368; doi:10.3390/molecules28114263)
Supplement: Supplementary file 1 [file molecules-28-04263-s001.zip]

Archive with 1 entries (1 files):
- molecules-2411361-supplementary.pdf
